# Supplementary material for: Elevated Preoperative NMPR Predicts an Unfavorable Chance of Survival in Resectable Esophageal Squamous Cell Carcinoma
Source: Medicina (Kaunas). 2022 Dec 8;58(12):1808. doi: 10.3390/medicina58121808 (PMC9788475; doi:10.3390/medicina58121808)
Supplement: Supplementary file 1 [file medicina-58-01808-s001.zip]

Archive with 1 entries (1 files):
- medicina-2015687-supplementary.pdf
